# Supplementary material for: Sex-Induced Changes in Microbial Eukaryotes and Prokaryotes in Gastrointestinal Tract of Simmental Cattle
Source: Biology (Basel). 2024 Nov 15;13(11):932. doi: 10.3390/biology13110932 (PMC11591695; doi:10.3390/biology13110932)
Supplement: Supplementary file 1 [file biology-13-00932-s001.zip]

Archive with 2 entries (2 files):
- Supplementary figure_Biology.pdf
- Supplementary tables_Biology.xlsx
