# Supplementary material for: Sex-Induced Changes in Microbial Eukaryotes and Prokaryotes in Gastrointestinal Tract of Simmental Cattle
Source: Biology (Basel). 2024 Nov 15;13(11):932. doi: 10.3390/biology13110932 (PMC11591695; doi:10.3390/biology13110932)
Supplement: Supplementary file 1 [file biology-13-00932-s001.zip › Supplementary tables_Biology.xlsx]

## Sheet: S1
Table S1: Diet and Composition
Age Group	Diet Component	Amount
5M	Milk	6 liters/day (2 feedings)
	Dry Matter	3.5% of body weight (corn silage)
	Balanced Feed	1.0 kg (17% crude protein)
1Y8M	Dry Matter	3.0% of body weight (corn silage)
	Balanced Feed	2.0 kg (14% crude protein)
5Y	Dry Matter	1.4% of body weight (corn silage)
	Balanced Feed	2.0 kg (18% crude protein)

## Sheet: S2
Table S2. Structure of the curve rarefaction confidence intervals of bacteria
Sub_sample	Sex	mean.measure	sd.measure	lower.sd	upper.sd	lower.ci	upper.ci
1	Female	1	0	1	1	1	1
1	Male	1	0	1	1	1	1
51	Female	44.1818	3.25017	40.9316	47.432	38	47.75
51	Male	42.2222	4.17665	38.0456	46.3989	36.4	47.8
101	Female	77.4545	8.46597	68.9886	85.9205	61.75	87
101	Male	76	7.01783	68.9822	83.0178	66	85.4
151	Female	113.273	11.9423	101.33	125.215	94.5	128
151	Male	108.333	9.30054	99.0328	117.634	96	125
201	Female	142.182	13.4076	128.774	155.589	121.25	158.25
201	Male	133.667	9.52628	124.14	143.193	125	150.6
251	Female	164.091	15.8143	148.277	179.905	140.5	191.25
251	Male	155	16.4088	138.591	171.409	128.6	181.4
301	Female	188	25.632	162.368	213.632	147.75	226.5
301	Male	179.667	13.9553	165.711	193.622	161.8	204
351	Female	210.909	25.971	184.938	236.88	168	244.5
351	Male	195.333	14.3091	181.024	209.642	179.6	220.4
401	Female	237.455	26.105	211.35	263.56	200	273.5
401	Male	222.778	17.3045	205.473	240.082	198.8	250.2
451	Female	256.818	28.0743	228.744	284.892	216	299.75
451	Male	238	21.5174	216.483	259.517	214.6	272.8
501	Female	275.455	24.6997	250.755	300.154	237.25	315.5
501	Male	253.333	21.2662	232.067	274.6	238.4	298
551	Female	297.273	34.5227	262.75	331.795	250.25	349
551	Male	267.333	28.1736	239.16	295.507	236.8	317.2
601	Female	314.818	36.2266	278.592	351.045	267	371
601	Male	287.889	31.4541	256.435	319.343	247.4	338.4
651	Female	334.364	40.4284	293.935	374.792	288.75	396
651	Male	303.778	27.6712	276.107	331.449	277.4	356.2
701	Female	344.364	42.9471	301.417	387.311	290.25	407.75
701	Male	327.111	30.3045	296.807	357.416	290.6	376.8
751	Female	364.545	36.8113	327.734	401.357	317	425.75
751	Male	330	33.4066	296.593	363.407	293	387.6
801	Female	382.091	45.7372	336.354	427.828	327.75	452
801	Male	352.889	34.9014	317.987	387.79	311	411
851	Female	393	53.301	339.699	446.301	329	485.25
851	Male	363.444	30.9157	332.529	394.36	328	413.4
901	Female	403.818	50.3981	353.42	454.216	341.25	477.75
901	Male	375.778	35.6748	340.103	411.453	342.2	435.8
951	Female	421.545	51.8871	369.658	473.433	371.25	510.25
951	Male	388.444	38.2724	350.172	426.717	342.8	453.2
1001	Female	433.364	55.7122	377.651	489.076	365.5	514.75
1001	Male	402.778	37.7252	365.053	440.503	362.4	463
1051	Female	447.818	56.6848	391.133	504.503	367.75	528.75
1051	Male	414.667	41.6773	372.989	456.344	370	477
1101	Female	459.909	56.7828	403.126	516.692	391	548.5
1101	Male	418.222	41.7785	376.444	460.001	369.8	481.2
1151	Female	475.182	56.9769	418.205	532.159	407	570.5
1151	Male	432.556	50.0527	382.503	482.608	383	524.6
1201	Female	487.636	69.2044	418.432	556.841	413.75	598.5
1201	Male	444.889	47.517	397.372	492.406	398.2	526.4
1251	Female	500.364	64.2748	436.089	564.638	420.25	603.25
1251	Male	459	47.0532	411.947	506.053	407	533.8
1301	Female	510.545	64.8943	445.651	575.44	431.75	599.5
1301	Male	460	41.9524	418.048	501.952	419	522.8
1351	Female	525.182	66.6781	458.504	591.86	445.25	638.5
1351	Male	481.111	50.3995	430.712	531.511	430.2	563.2
1401	Female	528.545	68.3277	460.218	596.873	439.5	634.75
1401	Male	489.778	48.8308	440.947	538.609	438.6	574
1451	Female	543.273	72.6266	470.646	615.899	451.25	652.25
1451	Male	498.556	47.6501	450.906	546.206	450.8	585.6
1501	Female	555.636	63.2665	492.37	618.903	472.5	660
1501	Male	506	53.9838	452.016	559.984	450.8	602.4
1551	Female	558.182	72.7747	485.407	630.957	482.25	682.75
1551	Male	511.778	55.5625	456.215	567.34	463.2	601.2
1601	Female	566.364	72.3661	493.998	638.73	473.75	686
1601	Male	530.556	48.3764	482.179	578.932	485.4	614.6
1651	Female	585.636	69.9475	515.689	655.584	486	685.25
1651	Male	525.333	58.9109	466.422	584.244	467.4	635.8
1701	Female	590.545	78.7545	511.791	669.3	489.25	713
1701	Male	535.889	54.9874	480.902	590.876	482.2	634.2
1751	Female	601.545	77.7912	523.754	679.337	507	738.25
1751	Male	558.333	51.9736	506.36	610.307	504.8	649.4
1801	Female	607.636	86.7298	520.907	694.366	493.5	740.25
1801	Male	553.889	61.801	492.088	615.69	484.4	654.2
1851	Female	619.455	78.7977	540.657	698.252	529.25	760.75
1851	Male	564.111	61.5558	502.555	625.667	507.2	665
1901	Female	623.727	87.0196	536.708	710.747	517.25	777.5
1901	Male	569.444	73.1917	496.253	642.636	506.6	701.4
1951	Female	626.182	84.7724	541.409	710.954	520.5	768
1951	Male	584.556	66.0229	518.533	650.578	522.2	680.2
2001	Female	641.545	93.0638	548.482	734.609	525	800.5
2001	Male	586.889	69.3874	517.501	656.276	513	701
2051	Female	644.364	93.5749	550.789	737.938	522.75	790.75
2051	Male	599.667	72.0174	527.649	671.684	518.4	722.2
2101	Female	659.364	92.5811	566.783	751.945	544.5	807.5
2101	Male	599.111	73.0983	526.013	672.209	525.6	734.4
2151	Female	669.455	95.8607	573.594	765.315	545.5	827.5
2151	Male	609.889	73.223	536.666	683.112	532.2	733.8
2201	Female	681.273	90.8758	590.397	772.149	564.25	828.75
2201	Male	612.889	68.4643	544.425	681.353	544	722.6
2251	Female	675.636	90.7637	584.873	766.4	562.25	820.75
2251	Male	625.889	60.6248	565.264	686.514	567.2	715.4
2301	Female	682.818	94.6919	588.126	777.51	553.75	831.25
2301	Male	632.667	64.9076	567.759	697.574	571.4	734.6
2351	Female	684.455	97.6528	586.802	782.107	564	843
2351	Male	633.556	69.4138	564.142	702.969	564.8	749
2401	Female	699.182	109.514	589.668	808.696	546	870.25
2401	Male	649.222	68.7273	580.495	717.95	592	756.4
2451	Female	710	97.035	612.965	807.035	582.5	868.5
2451	Male	641.667	73.9696	567.697	715.636	574.8	770.2
2501	Female	718.909	100.216	618.693	819.125	590.75	881.25
2501	Male	656.333	78.7861	577.547	735.119	566.2	778.4
2551	Female	716.455	102.842	613.613	819.297	578.75	883
2551	Male	662.444	85.4738	576.971	747.918	585.8	804
2601	Female	724.818	96.2838	628.534	821.102	591.75	871.5
2601	Male	669.667	76.6469	593.02	746.314	588.2	801.8
2651	Female	738	101.516	636.484	839.516	606.5	896.75
2651	Male	670.556	76.0364	594.519	746.592	590.6	799.4
2701	Female	746.636	110.362	636.274	856.999	594.25	920.5
2701	Male	679.667	71.4913	608.175	751.158	609.8	789.8
2751	Female	742.909	103.518	639.392	846.427	609	907
2751	Male	679.111	83.3628	595.748	762.474	596	819.4
2801	Female	755.909	104.585	651.324	860.494	614.75	919.25
2801	Male	692	80.8409	611.159	772.841	617.6	816.2
2851	Female	763.727	112.53	651.197	876.257	610.5	953.75
2851	Male	693.556	88.5425	605.013	782.098	626.2	851.2
2901	Female	760.364	115.186	645.177	875.55	607.5	940.25
2901	Male	698.667	85.9215	612.745	784.588	619.4	831.2
2951	Female	768.545	111.516	657.029	880.062	603.75	939.5
2951	Male	710.333	81.1819	629.151	791.515	632.8	842.6
3001	Female	774.182	108.763	665.419	882.945	620.75	947.25
3001	Male	715.889	81.845	634.044	797.734	631.4	857.8
3051	Female	778.182	111.089	667.093	889.271	619.75	943.5
3051	Male	710.889	77.2633	633.626	788.152	626.4	830.2
3101	Female	796.545	120.338	676.207	916.884	637.5	996.5
3101	Male	719.778	80.1277	639.65	799.905	634	847.2
3151	Female	788.364	114.101	674.263	902.465	631.5	958.5
3151	Male	734.778	79.3816	655.396	814.159	665.4	870
3201	Female	799.636	115.856	683.78	915.493	642.5	978.25
3201	Male	720.444	86.6431	633.801	807.088	629.8	857.6
3251	Female	797.818	116.437	681.381	914.255	634.5	976
3251	Male	740.889	87.0854	653.804	827.974	640.8	881
3301	Female	807.364	119.987	687.377	927.351	649	1004.5
3301	Male	742.556	86.8492	655.706	829.405	656.4	885
3351	Female	815.636	107.38	708.256	923.016	666.75	979.25
3351	Male	751.444	93.9257	657.519	845.37	649.2	901.4
3401	Female	813.909	111.397	702.512	925.306	657.25	986.75
3401	Male	752.111	100.601	651.51	852.712	659	909.2
3451	Female	821.818	109.525	712.293	931.343	681	1001.5
3451	Male	759.778	91.5557	668.222	851.333	662.6	899.6
3501	Female	835.636	128.317	707.319	963.953	657.25	1035.75
3501	Male	758.333	104.505	653.829	862.838	664	928.8
3551	Female	836.727	122.245	714.482	958.972	668.5	1032
3551	Male	774.778	96.0336	678.744	870.811	691.4	932
3601	Female	840.091	118.569	721.522	958.659	684.5	1037.25
3601	Male	774.556	90.0904	684.465	864.646	667.8	921.8
3651	Female	844.636	115.635	729.001	960.271	695.75	1026
3651	Male	769.667	93.3314	676.335	862.998	680.2	933.8
3701	Female	849.182	128.069	721.112	977.251	676.5	1056.25
3701	Male	784.333	86.741	697.592	871.074	705.2	929.8
3751	Female	853.636	130.359	723.277	983.995	676.75	1067.25
3751	Male	781.444	98.018	683.426	879.462	687.8	948.4
3801	Female	854.545	121.119	733.426	975.665	680.25	1047.25
3801	Male	786.556	90.9754	695.58	877.531	692.6	929
3851	Female	868.818	132.791	736.028	1001.61	683.5	1080.5
3851	Male	797.222	91.3972	705.825	888.619	709	953.6
3901	Female	866.182	131.402	734.78	997.583	683.75	1077.75
3901	Male	804.667	92.8628	711.804	897.529	712.6	961.6
3951	Female	873.182	124.393	748.789	997.575	703.75	1068.25
3951	Male	812.333	100.265	712.069	912.598	709.4	958.4
4001	Female	881.636	133.705	747.931	1015.34	682.75	1090
4001	Male	810	95.1091	714.891	905.109	714.2	972
4051	Female	881.818	129.001	752.817	1010.82	706.75	1086
4051	Male	808.444	101.547	706.898	909.991	717.6	974.2
4101	Female	896.455	132.092	764.363	1028.55	714.5	1107
4101	Male	821.667	89.2539	732.413	910.921	736.4	966.8
4151	Female	894.818	124.985	769.833	1019.8	722.25	1092.5
4151	Male	819.333	101.51	717.823	920.843	713.4	980.2
4201	Female	898	134.211	763.789	1032.21	706.75	1106.5
4201	Male	817.111	105.477	711.634	922.588	717.6	987.4
4251	Female	899.727	134.855	764.872	1034.58	714.25	1112.75
4251	Male	820.444	100.306	720.139	920.75	726.4	1003
4301	Female	900.273	132.32	767.953	1032.59	710	1108.75
4301	Male	824.556	90.7291	733.826	915.285	743	970.6
4351	Female	906.091	129.95	776.141	1036.04	726.5	1104
4351	Male	843	103.724	739.276	946.724	753.2	1014.4
4401	Female	901.455	132.345	769.11	1033.8	722	1115.25
4401	Male	843.333	96.347	746.986	939.68	744.6	985.8
4451	Female	917.091	132.816	784.275	1049.91	736	1134.75
4451	Male	844.444	109.946	734.499	954.39	743	1018.4
4501	Female	926	131.294	794.706	1057.29	732	1123
4501	Male	849.444	99.0809	750.364	948.525	748.8	991.6
4551	Female	924.091	140.519	783.572	1064.61	737	1154.25
4551	Male	844.889	104.741	740.148	949.63	742.4	1009.6
4601	Female	924.545	143.172	781.373	1067.72	729.25	1146.5
4601	Male	855.667	108.739	746.927	964.406	750.8	1032.8
4651	Female	932.636	141.99	790.646	1074.63	732.25	1159.25
4651	Male	855.111	106.003	749.108	961.114	747.2	1017
4701	Female	934.727	138.74	795.987	1073.47	753.75	1163.5
4701	Male	859.667	110.037	749.629	969.704	760	1034.8
4751	Female	938.091	142.704	795.387	1080.79	733.25	1160
4751	Male	863.222	109.421	753.801	972.643	756.2	1034
4801	Female	944	142.517	801.483	1086.52	733.5	1170.5
4801	Male	869.333	114.487	754.846	983.82	768.6	1057.4
4851	Female	941.545	138.389	803.157	1079.93	753.25	1174.25
4851	Male	865.222	112.04	753.182	977.262	755	1050.2
4901	Female	956.364	143.225	813.138	1099.59	756	1192.75
4901	Male	874.333	108.968	765.365	983.301	776.8	1055.2
4951	Female	958.182	150.808	807.373	1108.99	746.75	1193.75
4951	Male	875.111	106.881	768.23	981.992	768.2	1039
5001	Female	965	153.66	811.34	1118.66	746	1217
5001	Male	873.444	111.854	761.591	985.298	755	1050.8
5051	Female	953.545	143.537	810.008	1097.08	739.75	1176.75
5051	Male	884.444	121.255	763.189	1005.7	772.8	1090
5101	Female	966.273	145.878	820.395	1112.15	764	1196.75
5101	Male	889.778	118.377	771.4	1008.16	779.4	1093
5151	Female	964.545	144.54	820.006	1109.08	764.5	1189.75
5151	Male	891.444	114.88	776.564	1006.32	788	1078
5201	Female	965.818	143.581	822.238	1109.4	775.75	1201.75
5201	Male	890.222	112.518	777.705	1002.74	781.6	1081
5251	Female	971.455	154.409	817.046	1125.86	757	1225.25
5251	Male	898.778	119.434	779.344	1018.21	781.2	1102.8
5301	Female	972.182	149.62	822.562	1121.8	759.75	1210.5
5301	Male	910.333	121.281	789.053	1031.61	796	1112
5351	Female	979.455	146.573	832.881	1126.03	767.25	1202
5351	Male	907.889	109.627	798.262	1017.52	803	1090
5401	Female	980	153.478	826.522	1133.48	752.5	1219.5
5401	Male	901.889	113.113	788.776	1015	783.4	1084.2
5451	Female	986.364	160.646	825.718	1147.01	773.25	1244.75
5451	Male	906.889	117.596	789.293	1024.49	791	1093.4
5501	Female	986.727	149.931	836.796	1136.66	784	1234
5501	Male	912.778	115.869	796.908	1028.65	798.4	1100.8
5551	Female	990.545	151.158	839.388	1141.7	776	1227.75
5551	Male	917.556	116.366	801.19	1033.92	809.8	1101
5601	Female	996.727	155.978	840.75	1152.7	775.5	1246.75
5601	Male	916.444	116.47	799.974	1032.91	802.2	1102.6
5651	Female	999.273	155.493	843.779	1154.77	771.25	1240.5
5651	Male	920.889	112.248	808.641	1033.14	813.8	1095.2
5701	Female	1005.45	157.713	847.742	1163.17	788.5	1268.5
5701	Male	921.667	107.281	814.385	1028.95	827.4	1103
5751	Female	1005	151.779	853.221	1156.78	787.25	1246.25
5751	Male	925	113.504	811.496	1038.5	822.2	1102.6
5801	Female	1005.27	151.228	854.044	1156.5	807.25	1238
5801	Male	928.889	121.136	807.753	1050.02	822.6	1128.8
5851	Female	1009.91	156.102	853.807	1166.01	791	1250.75
5851	Male	931.778	115.456	816.321	1047.23	821.6	1114.8
5901	Female	1011.91	155.892	856.017	1167.8	783	1254
5901	Male	935	108.974	826.026	1043.97	829.8	1114.4
5951	Female	1019.91	162.803	857.106	1182.71	800	1290.5
5951	Male	936.111	126.775	809.336	1062.89	801.6	1141.2
6001	Female	1028.27	159.902	868.371	1188.17	791	1281
6001	Male	935.333	127.075	808.259	1062.41	818.4	1141.8
6051	Female	1021.64	158.514	863.122	1180.15	790.25	1272.25
6051	Male	948.667	123.825	824.841	1072.49	827.8	1149.2
6101	Female	1026.18	163.211	862.97	1189.39	794.5	1278.25
6101	Male	946.667	123.325	823.342	1069.99	818.8	1140.2
6151	Female	1029.09	164.302	864.789	1193.39	800	1295.25
6151	Male	949.889	122.128	827.76	1072.02	843.4	1149
6201	Female	1038.91	166.186	872.723	1205.1	789.75	1302.25
6201	Male	948.556	123.573	824.983	1072.13	833.8	1149.4
6251	Female	1031.55	157.357	874.189	1188.9	802	1276
6251	Male	960.222	121.721	838.501	1081.94	845.8	1148.2
6301	Female	1042.64	165.987	876.649	1208.62	801.5	1309.75
6301	Male	966.444	120.014	846.431	1086.46	859.6	1148.4
6351	Female	1041.36	166.92	874.444	1208.28	796.5	1293.5
6351	Male	965.444	128.047	837.397	1093.49	830.4	1172.4
6401	Female	1044.09	153.853	890.237	1197.94	813.5	1275
6401	Male	960.778	125.851	834.927	1086.63	840	1152.4
6451	Female	1052.36	165.585	886.779	1217.95	820.5	1324.75
6451	Male	956.667	118.756	837.911	1075.42	842.6	1138.4
6501	Female	1047.09	158.618	888.473	1205.71	823.75	1295.5
6501	Male	969.778	123.854	845.924	1093.63	853.2	1164.4
6551	Female	1047.64	167.067	880.57	1214.7	804.75	1314.25
6551	Male	969.333	147.819	821.514	1117.15	826.2	1208
6601	Female	1045.36	161.769	883.595	1207.13	813	1300.25
6601	Male	975.444	126.745	848.7	1102.19	864.8	1178.4
6651	Female	1062.18	165.779	896.403	1227.96	824.5	1324.5
6651	Male	973.889	119.782	854.107	1093.67	851.2	1155.8
6701	Female	1061.55	162.365	899.181	1223.91	829.5	1322.5
6701	Male	976.444	119.081	857.363	1095.53	855	1167.2
6751	Female	1059.45	164.254	895.201	1223.71	826.75	1325
6751	Male	973.667	124.479	849.188	1098.15	842.2	1173.8
6801	Female	1064.91	176.353	888.556	1241.26	815.5	1353.25
6801	Male	977.222	125.108	852.114	1102.33	862	1177.4
6851	Female	1070.82	163.308	907.51	1234.13	833	1334
6851	Male	984.556	125.493	859.062	1110.05	871.2	1187.6
6901	Female	1066.18	171.44	894.742	1237.62	830.5	1350.5
6901	Male	985.778	121.298	864.48	1107.08	881.2	1172.4
6951	Female	1072.55	170.561	901.984	1243.11	837.5	1344
6951	Male	982.444	120.044	862.401	1102.49	869.8	1182.8
7001	Female	1078.82	168.754	910.064	1247.57	844.25	1357.5
7001	Male	998.667	130.094	868.572	1128.76	875.2	1196.6
7051	Female	1080	175.604	904.396	1255.6	828.75	1347.75
7051	Male	1001.78	134.339	867.439	1136.12	870	1214.8
7101	Female	1073.09	175.358	897.733	1248.45	830.75	1347.75
7101	Male	993.333	128.738	864.595	1122.07	874.6	1211.4
7151	Female	1082.45	172.066	910.389	1254.52	841.25	1359.5
7151	Male	999.778	122.103	877.675	1121.88	882.2	1191.2
7201	Female	1077.18	165	912.181	1242.18	845.75	1339
7201	Male	1005.89	136.523	869.366	1142.41	867.6	1224.2
7251	Female	1088.91	176.29	912.619	1265.2	829.5	1364.25
7251	Male	1004.89	128.558	876.331	1133.45	878.4	1214.8
7301	Female	1082.82	179.102	903.716	1261.92	833	1368
7301	Male	1001.89	130.427	871.462	1132.32	877	1223.6
7351	Female	1088.91	173.243	915.666	1262.15	843.5	1362.75
7351	Male	1010.67	135.428	875.239	1146.09	883.6	1223.6
7401	Female	1091.55	180.309	911.236	1271.85	833	1375.25
7401	Male	1014.33	133.368	880.965	1147.7	888.6	1235
7451	Female	1094.55	174.231	920.315	1268.78	840.75	1359
7451	Male	1009.11	120.833	888.278	1129.94	890.6	1197.6
7501	Female	1092.73	169.549	923.178	1262.28	846.25	1352
7501	Male	1021.44	129.48	891.965	1150.92	901.2	1232.2
7551	Female	1098.64	176.465	922.171	1275.1	848.75	1374.75
7551	Male	1019.22	129.087	890.135	1148.31	906.8	1233
7601	Female	1101.73	172.816	928.911	1274.54	859.5	1377.75
7601	Male	1016.11	125.673	890.438	1141.78	904	1221.8
7651	Female	1104.18	172.313	931.869	1276.49	851.25	1376.5
7651	Male	1022.78	130.151	892.627	1152.93	891.6	1236
7701	Female	1101.91	172.978	928.931	1274.89	856.5	1390.5
7701	Male	1023.56	130.118	893.437	1153.67	896.4	1224.6
7751	Female	1106.27	172.871	933.402	1279.14	861	1374
7751	Male	1020.33	135.585	884.748	1155.92	896.8	1234.8
7801	Female	1116.82	185.783	931.036	1302.6	855.25	1409.75
7801	Male	1029.89	135.23	894.659	1165.12	898.2	1257.4
7851	Female	1109.27	172.114	937.159	1281.39	858.5	1372.75
7851	Male	1024.67	138.91	885.757	1163.58	889.6	1245.6
7901	Female	1115.91	177.229	938.68	1293.14	856.75	1382.25
7901	Male	1028.11	128.462	899.649	1156.57	903	1223.2
7951	Female	1113	174.553	938.447	1287.55	869.25	1398
7951	Male	1033.89	126.61	907.279	1160.5	912	1229.6

## Sheet: S3
Table S3. Structure of the curve rarefaction confidence intervals of fungi
Sub_sample	Sex	mean.measure	sd.measure	lower.sd	upper.sd	lower.ci	upper.ci
1	Female	1	0	1	1	1	1
1	Male	1	0	1	1	1	1
51	Female	15.1818	5.21187	9.96994	20.3937	10.25	23.75
51	Male	16	4.15331	11.8467	20.1533	10.6	23
101	Female	26.8182	9.03126	17.7869	35.8494	17	45.5
101	Male	23.7778	7.17248	16.6053	30.9503	15.4	32.8
151	Female	31.9091	10.9037	21.0054	42.8128	20.25	51
151	Male	28.6667	8.70345	19.9632	37.3701	17.2	40
201	Female	35.4545	13.7794	21.6751	49.234	18.25	60.75
201	Male	32.8889	8.86629	24.0226	41.7552	17.8	43.8
251	Female	41.4545	15.6994	25.7551	57.154	22	71.75
251	Male	35.6667	10.3078	25.3589	45.9744	24.2	53.8
301	Female	44.6364	14.1016	30.5348	58.7379	26.25	69.5
301	Male	39.5556	11.2485	28.3071	50.804	22.4	56.8
351	Female	51.4545	18.3159	33.1386	69.7705	34.25	87
351	Male	40.4444	10.1871	30.2573	50.6316	27.2	53.6
401	Female	53.8182	18.8139	35.0043	72.6321	31	90
401	Male	45.5556	11.326	34.2296	56.8815	27.4	59.8
451	Female	56.0909	23.1623	32.9286	79.2532	28.75	101
451	Male	48.8889	16.9444	31.9445	65.8332	20.8	71.6
501	Female	59.3636	22.7696	36.594	82.1332	30.75	99
501	Male	51.3333	13.8293	37.504	65.1627	29	70
551	Female	63	25.1356	37.8644	88.1356	36.5	112.25
551	Male	52.4444	15.4443	37.0001	67.8888	28.4	70.6
601	Female	67.7273	25.1559	42.5714	92.8832	39	112.75
601	Male	53.4444	16.0321	37.4124	69.4765	31	74.4
651	Female	69.2727	26.8518	42.4209	96.1245	40.25	118.75
651	Male	56.4444	15.4362	41.0082	71.8807	31.2	74.8
701	Female	70.3636	27.4382	42.9254	97.8018	36	121.75
701	Male	57.8889	15.7277	42.1612	73.6166	32.4	75.6
751	Female	75.7273	33.0154	42.7118	108.743	37.25	137.5
751	Male	59.4444	20.6767	38.7677	80.1212	30.8	84
801	Female	75.2727	30.6565	44.6163	105.929	38.75	132
801	Male	60.8889	19.1601	41.7287	80.049	34.6	84.8
851	Female	79.9091	30.458	49.4511	110.367	41.75	139
851	Male	66.7778	18.185	48.5928	84.9628	40.8	94
901	Female	83.8182	32.0057	51.8125	115.824	44.5	144.5
901	Male	69.7778	21.6436	48.1342	91.4214	40.2	96.4
951	Female	82.6364	31.2227	51.4137	113.859	46.25	143
951	Male	68.1111	23.2026	44.9085	91.3137	31.6	95.2
1001	Female	84.8182	32.6675	52.1507	117.486	49	146.75
1001	Male	71.8889	22.2679	49.6209	94.1568	39.6	99
1051	Female	87.0909	36.7027	50.3882	123.794	48	158
1051	Male	72.6667	21.2544	51.4123	93.9211	40.8	98.4
1101	Female	88.4545	35.061	53.3936	123.516	47	157.75
1101	Male	72.7778	19.4279	53.3498	92.2057	43	100.2
1151	Female	90.8182	37.96	52.8582	128.778	49.75	162
1151	Male	73.2222	20.4803	52.7419	93.7026	38.6	94.8
1201	Female	90.7273	37.5369	53.1904	128.264	47.75	162.75
1201	Male	77.2222	24.2579	52.9643	101.48	41.8	110.2
1251	Female	95.7273	39.6865	56.0408	135.414	43	168.5
1251	Male	78.7778	24.2321	54.5457	103.01	42.2	105.8
1301	Female	99.8182	40.6074	59.2107	140.426	53.75	179.75
1301	Male	80.3333	23.1409	57.1925	103.474	46.6	105.6
1351	Female	96.3636	41.1395	55.2242	137.503	50.5	177.75
1351	Male	81.4444	23.41	58.0345	104.854	45.4	107.4
1401	Female	99	44.3914	54.6086	143.391	47.25	186.25
1401	Male	83.3333	26.8421	56.4912	110.175	41.6	112
1451	Female	100.273	39.7545	60.5183	140.027	58.75	176.75
1451	Male	81.5556	25.2839	56.2716	106.839	41.4	110
1501	Female	99.8182	41.5952	58.2229	141.413	56.25	182
1501	Male	85.3333	25.4313	59.9021	110.765	49	117
1551	Female	103.909	43.4291	60.4799	147.338	56	188.75
1551	Male	89.7778	27.2982	62.4795	117.076	48.6	122
1601	Female	105.636	43.9893	61.6471	149.626	60.25	192.25
1601	Male	86	28.3019	57.6981	114.302	42.4	121.2
1651	Female	102.818	43.1227	59.6955	145.941	61	188
1651	Male	86.2222	23.1072	63.115	109.329	48.8	111.8
1701	Female	107.545	45.3263	62.2192	152.872	52.25	195.75
1701	Male	87.3333	26.8887	60.4447	114.222	45.6	121.8
1751	Female	112.727	41.4852	71.2421	154.212	67	189.75
1751	Male	91.8889	28.9674	62.9215	120.856	46.4	127.8
1801	Female	114	53.9277	60.0723	167.928	51.25	222.25
1801	Male	88.7778	26.5272	62.2505	115.305	46.6	122.4
1851	Female	113.273	48.8366	64.4361	162.109	59.5	208.75
1851	Male	92.4444	29.5089	62.9355	121.953	44.8	124.4
1901	Female	116	47.136	68.864	163.136	63.75	208.25
1901	Male	96.7778	30.4663	66.3115	127.244	49.6	133.6
1951	Female	116.273	49.87	66.4027	166.143	62.25	217
1951	Male	95.6667	25.4608	70.2059	121.127	61	125
2001	Female	121.182	50.5981	70.5838	171.78	66.25	223.5
2001	Male	94.7778	26.395	68.3828	121.173	52	121.8
2051	Female	122	51.6759	70.3241	173.676	70	227
2051	Male	96	28.775	67.225	124.775	52	129.6
2101	Female	119.818	46.6879	73.1302	166.506	66.5	214.75
2101	Male	98.1111	30.0435	68.0676	128.155	48.8	130.4
2151	Female	121.273	48.9491	72.3236	170.222	65.75	219.75
2151	Male	102	31.9687	70.0313	133.969	50.4	140.2
2201	Female	121.091	53.3675	67.7234	174.458	64.5	229.5
2201	Male	99.3333	28.0713	71.262	127.405	54.8	138
2251	Female	121.727	50.9413	70.786	172.669	64.25	221.75
2251	Male	97.4444	28.2184	69.2261	125.663	52	130.6
2301	Female	122.455	50.0527	72.4018	172.507	64.25	221.25
2301	Male	103	29.5508	73.4492	132.551	54.4	133.4
2351	Female	121.909	50.6901	71.2189	172.599	66.25	219.75
2351	Male	100.556	29.1895	71.366	129.745	53.4	135.8
2401	Female	125.455	52.0084	73.4462	177.463	74	235.75
2401	Male	103.667	30.0416	73.625	133.708	57	141.2
2451	Female	131.182	55.1576	76.0242	186.339	74.5	240
2451	Male	103.222	30.9749	72.2473	134.197	54	138.6
2501	Female	131.636	54.9678	76.6686	186.604	66.75	238.5
2501	Male	106.667	32.2141	74.4525	138.881	56.2	146.2
2551	Female	128.182	54.2177	73.9641	182.4	66.75	237.25
2551	Male	103.556	29.5301	74.0254	133.086	52.8	137.2
2601	Female	130.636	53.6997	76.9367	184.336	70.75	240.25
2601	Male	105.889	33.0168	72.8721	138.906	56.2	147
2651	Female	133.818	53.9886	79.8296	187.807	72.25	240.25
2651	Male	107.667	34.0478	73.6189	141.714	55.4	151.8
2701	Female	131.091	53.4143	77.6766	184.505	69.75	235.25
2701	Male	105.778	29.6681	76.1097	135.446	54.4	138.8
2751	Female	133.091	54.9463	78.1447	188.037	67.25	241.25
2751	Male	107	32.4808	74.5192	139.481	56.6	146.2
2801	Female	133.455	54.5791	78.8755	188.034	73	243
2801	Male	110.667	33.6006	77.0661	144.267	57.6	146.4
2851	Female	137	56.2885	80.7115	193.289	70	245.5
2851	Male	109.667	35.8504	73.8163	145.517	53.8	152
2901	Female	138.364	57.573	80.7906	195.937	68	251
2901	Male	111.889	34.1191	77.7698	146.008	54.6	149
2951	Female	136	57.7737	78.2263	193.774	68.75	248.5
2951	Male	112.444	30.8671	81.5773	143.312	63.2	149.6
3001	Female	141.091	58.1747	82.9163	199.266	76.5	259
3001	Male	111.111	32.2663	78.8449	143.377	61.2	151.6
3051	Female	141.091	59.8923	81.1986	200.983	75.75	260
3051	Male	113.333	34.0881	79.2452	147.421	61.6	153.8
3101	Female	144.364	60.9069	83.4567	205.271	71.75	262.75
3101	Male	113.556	36.7495	76.806	150.305	57.2	160.2
3151	Female	139.727	60.0318	79.6955	199.759	76.25	260.75
3151	Male	115.556	35.8612	79.6943	151.417	57.8	157.8
3201	Female	141	60.4119	80.5881	201.412	73	262.25
3201	Male	120.111	33.0206	87.0905	153.132	65.4	156.8
3251	Female	146.182	59.7107	86.4712	205.892	75.5	261.5
3251	Male	113.778	31.3918	82.386	145.17	61.8	153.4
3301	Female	142.182	60.1645	82.0173	202.346	76	259.25
3301	Male	117	37.1719	79.8281	154.172	59	160.6
3351	Female	146.818	64.084	82.7341	210.902	76	278.5
3351	Male	119.222	35.227	83.9952	154.449	64.4	165
3401	Female	146.182	59.6755	86.5063	205.857	75	264.75
3401	Male	120.778	33.3945	87.3833	154.172	68	161.2
3451	Female	148.545	62.2115	86.3339	210.757	77.75	274
3451	Male	117.778	36.0755	81.7022	153.853	62.6	158.4
3501	Female	148.455	59.288	89.1665	207.743	83.25	266.75
3501	Male	120.778	39.3153	81.4625	160.093	58.2	167.4
3551	Female	149.545	58.5122	91.0333	208.058	85.5	271.75
3551	Male	121.333	38.775	82.5583	160.108	58.4	163.4
3601	Female	149.455	64.4599	84.9947	213.914	74.75	279.75
3601	Male	122.333	35.616	86.7173	157.949	63.8	166.2
3651	Female	153	64.7966	88.2034	217.797	82	286
3651	Male	122	37.3798	84.6202	159.38	59.4	163.4
3701	Female	148.091	61.6773	86.4136	209.768	75.5	270.5
3701	Male	120.556	40.094	80.4616	160.65	59	175
3751	Female	151.273	62.7361	88.5366	214.009	84.25	281
3751	Male	125.667	38.0953	87.5714	163.762	65.2	168.4
3801	Female	156.636	63.9332	92.7032	220.57	80.75	282
3801	Male	122.222	37.8014	84.4208	160.024	64.6	170
3851	Female	159.273	66.1605	93.1122	225.433	85.5	292
3851	Male	128.333	37.8517	90.4816	166.185	74.4	179
3901	Female	153.364	62.7491	90.6145	216.113	83.25	281.5
3901	Male	124.778	37.7584	87.0194	162.536	66	173.8
3951	Female	156.182	68.2361	87.9457	224.418	81.75	297
3951	Male	126.667	39.7649	86.9017	166.432	65.6	175.4
4001	Female	155.636	66.5271	89.1093	222.163	84.75	290.25
4001	Male	126.111	39.0559	87.0552	165.167	65.6	175.4
4051	Female	156	63.7918	92.2082	219.792	82.5	283.25
4051	Male	126.444	37.0948	89.3496	163.539	70.8	175.6
4101	Female	156.727	63.6586	93.0687	220.386	83.25	281
4101	Male	129.111	41.0318	88.0793	170.143	71	182
4151	Female	160.091	64.4259	95.6651	224.517	85	289.5
4151	Male	128.778	38.9094	89.8683	167.687	68.2	177.2
4201	Female	159.636	62.2853	97.3511	221.922	86.75	286.5
4201	Male	129.444	38.9715	90.4729	168.416	68.2	179.4
4251	Female	161.364	68.1473	93.2163	229.511	80	297.25
4251	Male	132.667	38.3373	94.3293	171.004	71.8	182.2
4301	Female	158.727	66.4576	92.2696	225.185	83	293.5
4301	Male	128.444	41.8244	86.6201	170.269	66	183.2
4351	Female	160.455	67.2627	93.1918	227.717	85.5	297
4351	Male	129.111	35.6526	93.4585	164.764	76.6	174.8
4401	Female	161	67.7141	93.2859	228.714	89.5	301.25
4401	Male	128.444	38.6624	89.7821	167.107	64.6	174.4
4451	Female	164.364	70.4177	93.9459	234.781	81.25	306.25
4451	Male	132.333	41.9464	90.3869	174.28	62.6	182
4501	Female	160.545	66.8092	93.7362	227.355	88	295
4501	Male	131.667	42.0684	89.5983	173.735	63.4	184.4
4551	Female	164.909	64.9037	100.005	229.813	92	299
4551	Male	132	43.0203	88.9797	175.02	60	182.2
4601	Female	165.091	68.0551	97.0359	233.146	91.5	303
4601	Male	133.889	42.0073	91.8816	175.896	65.2	180.6
4651	Female	163.455	70.6475	92.807	234.102	87	310
4651	Male	132.889	40.6738	92.2151	173.563	70	185.4
4701	Female	165.182	69.4389	95.7429	234.621	84.75	307.25
4701	Male	134.111	42.8499	91.2612	176.961	64.6	183.4
4751	Female	166.091	67.3461	98.7449	233.437	87	301.75
4751	Male	136	41.6203	94.3797	177.62	73.6	192.8
4801	Female	164.182	62.9997	101.182	227.182	93.75	289.75
4801	Male	135.333	41.2341	94.0992	176.567	67.8	188
4851	Female	168.545	68.6562	99.8893	237.202	85.25	306.25
4851	Male	134.333	41.6833	92.65	176.017	67.4	183.6
4901	Female	164.909	68.9049	96.0041	233.814	89.5	303.75
4901	Male	133.556	42.3146	91.2409	175.87	65	188.4
4951	Female	168	70.6258	97.3742	238.626	86.75	311.5
4951	Male	138.444	40.0628	98.3816	178.507	76	187.4
5001	Female	167	69.2965	97.7035	236.296	85.5	305.5
5001	Male	135.667	43.0262	92.6405	178.693	71	192.4
5051	Female	166.818	68.7384	98.0798	235.557	87.25	309
5051	Male	137.667	42.4647	95.202	180.131	70.6	188.4
5101	Female	172.091	70.122	101.969	242.213	88.75	313.5
5101	Male	139	42.8223	96.1777	181.822	68.4	190
5151	Female	172.818	71.688	101.13	244.506	87.75	316.25
5151	Male	138.889	46.5925	92.2964	185.481	65.6	194.8
5201	Female	172.909	71.9854	100.924	244.894	90	319
5201	Male	141	42.4765	98.5235	183.476	73.4	193.2
5251	Female	169.636	68.2675	101.369	237.904	91.75	304.25
5251	Male	135.333	40.3144	95.0189	175.648	72.2	185.8
5301	Female	174.455	72.4339	102.021	246.888	93.25	318.75
5301	Male	141.889	44.929	96.9599	186.818	72.8	199.6
5351	Female	172.636	69.2593	103.377	241.896	94.75	311.25
5351	Male	138.778	44.0249	94.7528	182.803	71.4	198.8
5401	Female	173.273	73.969	99.3037	247.242	88.25	317.75
5401	Male	140	43.3561	96.6439	183.356	73.8	191.4
5451	Female	174.636	73.5436	101.093	248.18	90.25	322.5
5451	Male	138.889	44.3296	94.5593	183.218	66	188.8
5501	Female	176.909	72.9801	103.929	249.889	91.25	321
5501	Male	141.444	43.2583	98.1862	184.703	75.4	198.2
5551	Female	174.727	70.6726	104.055	245.4	91.25	316
5551	Male	142.556	43.2756	99.28	185.831	69	195.6
5601	Female	174.091	71.7781	102.313	245.869	88.25	313.25
5601	Male	142.333	43.652	98.6813	185.985	70	189.8
5651	Female	177.727	74.0947	103.633	251.822	94.75	328.75
5651	Male	144.333	44.5477	99.7856	188.881	70.4	198.4
5701	Female	175.636	70.9454	104.691	246.582	89.75	316.75
5701	Male	142.222	43.5884	98.6339	185.811	75.8	198.4
5751	Female	175.727	71.9557	103.772	247.683	84.25	319.25
5751	Male	145.444	45.1279	100.317	190.572	75.2	200
5801	Female	177.545	74.3093	103.236	251.855	85.5	326
5801	Male	144.889	46.4904	98.3984	191.379	71	201
5851	Female	175.545	71.144	104.401	246.689	92.75	319.5
5851	Male	143.556	43.9776	99.578	187.533	76.8	196.4
5901	Female	180.909	77.3491	103.56	258.258	96	340
5901	Male	147.444	46.0166	101.428	193.461	72.6	200.6
5951	Female	178.364	74.7921	103.572	253.156	96.25	330
5951	Male	145.667	46.5672	99.0995	192.234	72.6	203.6
6001	Female	180.182	76.6105	103.571	256.792	88.25	333.5
6001	Male	142.778	46.0103	96.7675	188.788	68.8	194.6
6051	Female	178.636	74.3684	104.268	253.005	90.25	328.75
6051	Male	143.333	45.8394	97.4939	189.173	69.6	199.2
6101	Female	179.455	78.2437	101.211	257.698	93	339.25
6101	Male	147.333	42.682	104.651	190.015	80.8	206
6151	Female	179.182	74.4941	104.688	253.676	94.25	328.25
6151	Male	151.333	50.06	101.273	201.393	70.8	214.4
6201	Female	181.364	75.5133	105.85	256.877	96	334.25
6201	Male	148.556	45.547	103.009	194.103	73.2	205.2
6251	Female	180.727	76.1184	104.609	256.846	96.75	336
6251	Male	147.556	43.7667	103.789	191.322	77.4	199.6
6301	Female	181.636	73.6265	108.01	255.263	94.25	327.75
6301	Male	150	45.5467	104.453	195.547	77.8	204.6
6351	Female	182.545	76.9615	105.584	259.507	95.25	336.75
6351	Male	145.667	45.5878	100.079	191.254	75.2	204
6401	Female	181.364	74.1745	107.189	255.538	94.75	332
6401	Male	146.778	48.4865	98.2912	195.264	75.8	212.2
6451	Female	185.727	76.2576	109.47	261.985	98.5	339.25
6451	Male	147.333	44.8888	102.445	192.222	75.2	204.6
6501	Female	186	78.5277	107.472	264.528	95	344.5
6501	Male	148.778	46.0075	102.77	194.785	78.8	204.6
6551	Female	186.364	75.0444	111.319	261.408	95	337.5
6551	Male	152.889	47.8107	105.078	200.7	78.8	218.4
6601	Female	185.364	74.6435	110.72	260.007	99.75	337.25
6601	Male	152.667	44.2041	108.463	196.871	84.2	209.2
6651	Female	183.182	73.5701	109.612	256.752	94.25	328.5
6651	Male	152.556	48.4281	104.127	200.984	75.8	211.8
6701	Female	184.909	76.0269	108.882	260.936	96.75	339.5
6701	Male	152.111	48.9807	103.13	201.092	80.4	219.4
6751	Female	184.182	79.2361	104.946	263.418	92.5	346.5
6751	Male	150	48.9438	101.056	198.944	74.4	213
6801	Female	184.636	80.9905	103.646	265.627	90	350.5
6801	Male	151	48.4897	102.51	199.49	76	215.4
6851	Female	187	76.3033	110.697	263.303	94.5	340
6851	Male	154.556	48.9518	105.604	203.507	80.6	215
6901	Female	191.364	74.3105	117.053	265.674	104.5	341
6901	Male	154.222	47.1879	107.034	201.41	79	213.2
6951	Female	188.727	78.1372	110.59	266.864	95.25	345.75
6951	Male	153.667	51.0637	102.603	204.73	74.4	225
7001	Female	190.545	77.3994	113.146	267.945	96.5	344.5
7001	Male	156.333	46.7333	109.6	203.067	84.2	217.2
7051	Female	187.545	76.4832	111.062	264.029	100.75	343
7051	Male	154.111	47.5038	106.607	201.615	75.8	216.4
7101	Female	190.909	78.2936	112.615	269.203	99.25	351.25
7101	Male	152.778	47.7042	105.074	200.482	78.6	219
7151	Female	192.727	78.496	114.231	271.223	101.75	353.75
7151	Male	156.444	47.3157	109.129	203.76	85.2	219.2
7201	Female	187.727	76.7308	110.996	264.458	97	343
7201	Male	154	48.8288	105.171	202.829	77.2	211.2
7251	Female	189.727	79.5815	110.146	269.309	100	352
7251	Male	152.667	45.5604	107.106	198.227	82	212.6
7301	Female	190.818	78.8376	111.981	269.656	98.25	347.75
7301	Male	157.778	49.0198	108.758	206.798	80	218.6
7351	Female	189.545	77.1678	112.378	266.713	103.75	347.75
7351	Male	157.556	47.5739	109.982	205.129	81.6	216
7401	Female	188.091	77.1381	110.953	265.229	99.75	344
7401	Male	156.889	48.9731	107.916	205.862	78.6	224.6
7451	Female	194.364	80.149	114.215	274.513	99.25	356.75
7451	Male	155.778	47.7566	108.021	203.534	83.6	222.8
7501	Female	192.727	76.8545	115.873	269.582	100.25	343.25
7501	Male	155.444	48.4384	107.006	203.883	82.8	220
7551	Female	191.909	80.3174	111.592	272.227	96.75	357.5
7551	Male	154.333	49.0892	105.244	203.423	84.2	219
7601	Female	191.545	78.5294	113.016	270.075	100.75	353
7601	Male	157.556	46.5084	111.047	204.064	86	221.6
7651	Female	193	76.4421	116.558	269.442	100.5	345.5
7651	Male	153.111	47.0225	106.089	200.134	83.4	212.6
7701	Female	193.545	78.021	115.524	271.566	98.25	349.5
7701	Male	156.111	49.3772	106.734	205.488	79.2	218.6
7751	Female	193.909	79.6787	114.23	273.588	100.25	355.75
7751	Male	156.889	48.6196	108.269	205.508	78.4	211
7801	Female	192.182	81.3029	110.879	273.485	104.75	361.5
7801	Male	159	48.4613	110.539	207.461	84.4	224.8
7851	Female	196.545	79.8816	116.664	276.427	104.5	360.5
7851	Male	159	50.7691	108.231	209.769	79.4	228
7901	Female	194.091	80.422	113.669	274.513	98.25	356.25
7901	Male	159.111	50.2604	108.851	209.372	79.6	228
7951	Female	194.182	79.202	114.98	273.384	100.75	357.5
7951	Male	158.222	43.0516	115.171	201.274	93.4	215.2

## Sheet: S4
Table S4. Structure of the curve rarefaction confidence intervals of archaea
Sub_sample	Sex	mean.measure	sd.measure	lower.sd	upper.sd	lower.ci	upper.ci
1	Female	1	0	1	1	1	1
1	Male	1	0	1	1	1	1
51	Female	7.54545	1.75292	5.79253	9.29837	5.25	10.75
51	Male	7.22222	1.71594	5.50628	8.93816	4.4	9.6
101	Female	8.27273	2.3277	5.94503	10.6004	5.25	13
101	Male	8.22222	1.71594	6.50628	9.93816	6	10.8
151	Female	9.36364	2.01359	7.35005	11.3772	6.5	12.75
151	Male	8.33333	1.65831	6.67502	9.99165	6	10.8
201	Female	9.81818	2.44206	7.37613	12.2602	7.25	14.5
201	Male	8.77778	1.09291	7.68487	9.87068	8	10.8
251	Female	10.3636	2.2033	8.16033	12.5669	6.5	13.75
251	Male	9.11111	1.05409	8.05702	10.1652	8	10.8
301	Female	10.8182	2.31595	8.50223	13.1341	8	14.75
301	Male	9.22222	1.39443	7.82779	10.6167	7.2	11
351	Female	10.8182	2.27236	8.54582	13.0905	8	14.75
351	Male	9.55556	0.881917	8.67364	10.4375	8.2	10.8
401	Female	10.9091	2.21154	8.69755	13.1206	8.25	14.75
401	Male	10	1.58114	8.41886	11.5811	8	12
451	Female	10.8182	2.6765	8.14168	13.4947	8	15.75
451	Male	9.55556	1.50923	8.04632	11.0648	7.2	11.8
501	Female	11.3636	2.2033	9.16033	13.5669	8	14.75
501	Male	10.3333	1.32288	9.01046	11.6562	8.2	12
551	Female	11.0909	2.38556	8.70535	13.4765	8.25	15
551	Male	10	1.58114	8.41886	11.5811	8	12
601	Female	11.7273	2.05382	9.67345	13.7811	8.5	14.75
601	Male	10.3333	1.41421	8.91912	11.7475	8.2	12
651	Female	11.4545	2.42337	9.03117	13.8779	8	15
651	Male	10.2222	1.30171	8.92051	11.5239	8.2	11.8
701	Female	11.1818	2.52262	8.65919	13.7044	8	15
701	Male	10	1.41421	8.58579	11.4142	8	11.8
751	Female	11.7273	2.149	9.57828	13.8763	8.25	14.75
751	Male	10.4444	1.33333	9.11111	11.7778	8.2	12
801	Female	12	2.23607	9.76393	14.2361	9	15.75
801	Male	10.1111	1.36423	8.74689	11.4753	8.2	11.8
851	Female	11.5455	2.33939	9.20607	13.8848	8.25	15
851	Male	10.3333	1.65831	8.67502	11.9916	8	12.8
901	Female	11.6364	2.4606	9.17577	14.097	8.25	15.75
901	Male	9.77778	1.30171	8.47607	11.0795	8	11.8
951	Female	11.8182	2.31595	9.50223	14.1341	9	15
951	Male	10.4444	1.33333	9.11111	11.7778	8.2	12
1001	Female	11.6364	2.3355	9.30087	13.9719	8.25	15
1001	Male	10.3333	1.32288	9.01046	11.6562	8.2	12
1051	Female	11.5455	2.42337	9.12208	13.9688	8.25	15
1051	Male	10.2222	1.56347	8.65875	11.7857	8	12
1101	Female	11.9091	2.16585	9.74324	14.0749	9.25	15.75
1101	Male	10.6667	1.58114	9.08553	12.2478	8.2	12.8
1151	Female	11.7273	2.4532	9.27407	14.1805	8	15.75
1151	Male	10.2222	1.39443	8.82779	11.6167	8.2	12
1201	Female	12.1818	2.22792	9.9539	14.4097	9	15
1201	Male	10.5556	1.50923	9.04632	12.0648	8.2	12.8
1251	Female	11.9091	2.34327	9.56582	14.2524	9	15.75
1251	Male	10.3333	1.5	8.83333	11.8333	8	12
1301	Female	12.0909	2.16585	9.92506	14.2568	9.25	15.75
1301	Male	10.1111	1.45297	8.65814	11.5641	8	11.8
1351	Female	12.3636	2.3355	10.0281	14.6991	8.5	15.75
1351	Male	10.4444	1.66667	8.77778	12.1111	8	12.8
1401	Female	12.2727	2.10195	10.1708	14.3747	9.25	15.75
1401	Male	10.5556	1.66667	8.88889	12.2222	8.2	12.8
1451	Female	12.3636	2.2033	10.1603	14.5669	9.25	15.75
1451	Male	10.6667	1.58114	9.08553	12.2478	8.2	12.8
1501	Female	12.1818	2.31595	9.86587	14.4978	9.25	15.75
1501	Male	10.6667	1.58114	9.08553	12.2478	8.2	12.8
1551	Female	12.4545	2.16165	10.2929	14.6162	9.25	15.75
1551	Male	10.6667	1.58114	9.08553	12.2478	8.2	12.8
1601	Female	12.4545	2.16165	10.2929	14.6162	9.25	15.75
1601	Male	10.6667	1.58114	9.08553	12.2478	8.2	12.8
1651	Female	12.4545	2.16165	10.2929	14.6162	9.25	15.75
1651	Male	10.6667	1.58114	9.08553	12.2478	8.2	12.8
1701	Female	12.4545	2.16165	10.2929	14.6162	9.25	15.75
1701	Male	10.6667	1.58114	9.08553	12.2478	8.2	12.8
1751	Female	12.4545	2.16165	10.2929	14.6162	9.25	15.75
1751	Male	10.6667	1.58114	9.08553	12.2478	8.2	12.8
1801	Female	12.4545	2.16165	10.2929	14.6162	9.25	15.75
1801	Male	10.6667	1.58114	9.08553	12.2478	8.2	12.8
1851	Female	12.4545	2.16165	10.2929	14.6162	9.25	15.75
1851	Male	10.6667	1.58114	9.08553	12.2478	8.2	12.8
1901	Female	12.4545	2.16165	10.2929	14.6162	9.25	15.75
1901	Male	10.6667	1.58114	9.08553	12.2478	8.2	12.8
1951	Female	12.4545	2.16165	10.2929	14.6162	9.25	15.75
1951	Male	10.6667	1.58114	9.08553	12.2478	8.2	12.8
2001	Female	12.4545	2.16165	10.2929	14.6162	9.25	15.75
2001	Male	10.6667	1.58114	9.08553	12.2478	8.2	12.8
2051	Female	12.4545	2.16165	10.2929	14.6162	9.25	15.75
2051	Male	10.6667	1.58114	9.08553	12.2478	8.2	12.8
2101	Female	12.4545	2.16165	10.2929	14.6162	9.25	15.75
2101	Male	10.6667	1.58114	9.08553	12.2478	8.2	12.8
2151	Female	12.4545	2.16165	10.2929	14.6162	9.25	15.75
2151	Male	10.6667	1.58114	9.08553	12.2478	8.2	12.8
2201	Female	12.4545	2.16165	10.2929	14.6162	9.25	15.75
2201	Male	10.6667	1.58114	9.08553	12.2478	8.2	12.8
2251	Female	12.4545	2.16165	10.2929	14.6162	9.25	15.75
2251	Male	10.6667	1.58114	9.08553	12.2478	8.2	12.8
2301	Female	12.4545	2.16165	10.2929	14.6162	9.25	15.75
2301	Male	10.6667	1.58114	9.08553	12.2478	8.2	12.8
2351	Female	12.4545	2.16165	10.2929	14.6162	9.25	15.75
2351	Male	10.6667	1.58114	9.08553	12.2478	8.2	12.8
2401	Female	12.4545	2.16165	10.2929	14.6162	9.25	15.75
2401	Male	10.6667	1.58114	9.08553	12.2478	8.2	12.8
2451	Female	12.4545	2.16165	10.2929	14.6162	9.25	15.75
2451	Male	10.6667	1.58114	9.08553	12.2478	8.2	12.8
2501	Female	12.4545	2.16165	10.2929	14.6162	9.25	15.75
2501	Male	10.6667	1.58114	9.08553	12.2478	8.2	12.8
2551	Female	12.4545	2.16165	10.2929	14.6162	9.25	15.75
2551	Male	10.6667	1.58114	9.08553	12.2478	8.2	12.8
2601	Female	12.4545	2.16165	10.2929	14.6162	9.25	15.75
2601	Male	10.6667	1.58114	9.08553	12.2478	8.2	12.8
2651	Female	12.4545	2.16165	10.2929	14.6162	9.25	15.75
2651	Male	10.6667	1.58114	9.08553	12.2478	8.2	12.8
2701	Female	12.4545	2.16165	10.2929	14.6162	9.25	15.75
2701	Male	10.6667	1.58114	9.08553	12.2478	8.2	12.8
2751	Female	12.4545	2.16165	10.2929	14.6162	9.25	15.75
2751	Male	10.6667	1.58114	9.08553	12.2478	8.2	12.8
2801	Female	12.4545	2.16165	10.2929	14.6162	9.25	15.75
2801	Male	10.6667	1.58114	9.08553	12.2478	8.2	12.8
2851	Female	12.4545	2.16165	10.2929	14.6162	9.25	15.75
2851	Male	10.6667	1.58114	9.08553	12.2478	8.2	12.8
2901	Female	12.4545	2.16165	10.2929	14.6162	9.25	15.75
2901	Male	10.6667	1.58114	9.08553	12.2478	8.2	12.8
2951	Female	12.4545	2.16165	10.2929	14.6162	9.25	15.75
2951	Male	10.6667	1.58114	9.08553	12.2478	8.2	12.8
3001	Female	12.4545	2.16165	10.2929	14.6162	9.25	15.75
3001	Male	10.6667	1.58114	9.08553	12.2478	8.2	12.8
3051	Female	12.4545	2.16165	10.2929	14.6162	9.25	15.75
3051	Male	10.6667	1.58114	9.08553	12.2478	8.2	12.8
3101	Female	12.4545	2.16165	10.2929	14.6162	9.25	15.75
3101	Male	10.6667	1.58114	9.08553	12.2478	8.2	12.8
3151	Female	12.4545	2.16165	10.2929	14.6162	9.25	15.75
3151	Male	10.6667	1.58114	9.08553	12.2478	8.2	12.8
3201	Female	12.4545	2.16165	10.2929	14.6162	9.25	15.75
3201	Male	10.6667	1.58114	9.08553	12.2478	8.2	12.8
3251	Female	12.4545	2.16165	10.2929	14.6162	9.25	15.75
3251	Male	10.6667	1.58114	9.08553	12.2478	8.2	12.8
3301	Female	12.4545	2.16165	10.2929	14.6162	9.25	15.75
3301	Male	10.6667	1.58114	9.08553	12.2478	8.2	12.8
3351	Female	12.4545	2.16165	10.2929	14.6162	9.25	15.75
3351	Male	10.6667	1.58114	9.08553	12.2478	8.2	12.8
3401	Female	12.4545	2.16165	10.2929	14.6162	9.25	15.75
3401	Male	10.6667	1.58114	9.08553	12.2478	8.2	12.8
3451	Female	12.4545	2.16165	10.2929	14.6162	9.25	15.75
3451	Male	10.6667	1.58114	9.08553	12.2478	8.2	12.8
3501	Female	12.4545	2.16165	10.2929	14.6162	9.25	15.75
3501	Male	10.6667	1.58114	9.08553	12.2478	8.2	12.8
3551	Female	12.4545	2.16165	10.2929	14.6162	9.25	15.75
3551	Male	10.6667	1.58114	9.08553	12.2478	8.2	12.8
3601	Female	12.4545	2.16165	10.2929	14.6162	9.25	15.75
3601	Male	10.6667	1.58114	9.08553	12.2478	8.2	12.8
3651	Female	12.4545	2.16165	10.2929	14.6162	9.25	15.75
3651	Male	10.6667	1.58114	9.08553	12.2478	8.2	12.8
3701	Female	12.4545	2.16165	10.2929	14.6162	9.25	15.75
3701	Male	10.6667	1.58114	9.08553	12.2478	8.2	12.8
3751	Female	12.4545	2.16165	10.2929	14.6162	9.25	15.75
3751	Male	10.6667	1.58114	9.08553	12.2478	8.2	12.8
3801	Female	12.4545	2.16165	10.2929	14.6162	9.25	15.75
3801	Male	10.6667	1.58114	9.08553	12.2478	8.2	12.8
3851	Female	12.4545	2.16165	10.2929	14.6162	9.25	15.75
3851	Male	10.6667	1.58114	9.08553	12.2478	8.2	12.8
3901	Female	12.4545	2.16165	10.2929	14.6162	9.25	15.75
3901	Male	10.6667	1.58114	9.08553	12.2478	8.2	12.8
3951	Female	12.4545	2.16165	10.2929	14.6162	9.25	15.75
3951	Male	10.6667	1.58114	9.08553	12.2478	8.2	12.8
4001	Female	12.4545	2.16165	10.2929	14.6162	9.25	15.75
4001	Male	10.6667	1.58114	9.08553	12.2478	8.2	12.8
4051	Female	12.4545	2.16165	10.2929	14.6162	9.25	15.75
4051	Male	10.6667	1.58114	9.08553	12.2478	8.2	12.8
4101	Female	12.4545	2.16165	10.2929	14.6162	9.25	15.75
4101	Male	10.6667	1.58114	9.08553	12.2478	8.2	12.8
4151	Female	12.4545	2.16165	10.2929	14.6162	9.25	15.75
4151	Male	10.6667	1.58114	9.08553	12.2478	8.2	12.8
4201	Female	12.4545	2.16165	10.2929	14.6162	9.25	15.75
4201	Male	10.6667	1.58114	9.08553	12.2478	8.2	12.8
4251	Female	12.4545	2.16165	10.2929	14.6162	9.25	15.75
4251	Male	10.6667	1.58114	9.08553	12.2478	8.2	12.8
4301	Female	12.4545	2.16165	10.2929	14.6162	9.25	15.75
4301	Male	10.6667	1.58114	9.08553	12.2478	8.2	12.8
4351	Female	12.4545	2.16165	10.2929	14.6162	9.25	15.75
4351	Male	10.6667	1.58114	9.08553	12.2478	8.2	12.8
4401	Female	12.4545	2.16165	10.2929	14.6162	9.25	15.75
4401	Male	10.6667	1.58114	9.08553	12.2478	8.2	12.8
4451	Female	12.4545	2.16165	10.2929	14.6162	9.25	15.75
4451	Male	10.6667	1.58114	9.08553	12.2478	8.2	12.8
4501	Female	12.4545	2.16165	10.2929	14.6162	9.25	15.75
4501	Male	10.6667	1.58114	9.08553	12.2478	8.2	12.8
4551	Female	12.4545	2.16165	10.2929	14.6162	9.25	15.75
4551	Male	10.6667	1.58114	9.08553	12.2478	8.2	12.8
4601	Female	12.4545	2.16165	10.2929	14.6162	9.25	15.75
4601	Male	10.6667	1.58114	9.08553	12.2478	8.2	12.8
4651	Female	12.4545	2.16165	10.2929	14.6162	9.25	15.75
4651	Male	10.6667	1.58114	9.08553	12.2478	8.2	12.8
4701	Female	12.4545	2.16165	10.2929	14.6162	9.25	15.75
4701	Male	10.6667	1.58114	9.08553	12.2478	8.2	12.8
4751	Female	12.4545	2.16165	10.2929	14.6162	9.25	15.75
4751	Male	10.6667	1.58114	9.08553	12.2478	8.2	12.8
4801	Female	12.4545	2.16165	10.2929	14.6162	9.25	15.75
4801	Male	10.6667	1.58114	9.08553	12.2478	8.2	12.8
4851	Female	12.4545	2.16165	10.2929	14.6162	9.25	15.75
4851	Male	10.6667	1.58114	9.08553	12.2478	8.2	12.8
4901	Female	12.4545	2.16165	10.2929	14.6162	9.25	15.75
4901	Male	10.6667	1.58114	9.08553	12.2478	8.2	12.8
4951	Female	12.4545	2.16165	10.2929	14.6162	9.25	15.75
4951	Male	10.6667	1.58114	9.08553	12.2478	8.2	12.8
5001	Female	12.4545	2.16165	10.2929	14.6162	9.25	15.75
5001	Male	10.6667	1.58114	9.08553	12.2478	8.2	12.8
5051	Female	12.4545	2.16165	10.2929	14.6162	9.25	15.75
5051	Male	10.6667	1.58114	9.08553	12.2478	8.2	12.8
5101	Female	12.4545	2.16165	10.2929	14.6162	9.25	15.75
5101	Male	10.6667	1.58114	9.08553	12.2478	8.2	12.8
5151	Female	12.4545	2.16165	10.2929	14.6162	9.25	15.75
5151	Male	10.6667	1.58114	9.08553	12.2478	8.2	12.8
5201	Female	12.4545	2.16165	10.2929	14.6162	9.25	15.75
5201	Male	10.6667	1.58114	9.08553	12.2478	8.2	12.8
5251	Female	12.4545	2.16165	10.2929	14.6162	9.25	15.75
5251	Male	10.6667	1.58114	9.08553	12.2478	8.2	12.8
5301	Female	12.4545	2.16165	10.2929	14.6162	9.25	15.75
5301	Male	10.6667	1.58114	9.08553	12.2478	8.2	12.8
5351	Female	12.4545	2.16165	10.2929	14.6162	9.25	15.75
5351	Male	10.6667	1.58114	9.08553	12.2478	8.2	12.8
5401	Female	12.4545	2.16165	10.2929	14.6162	9.25	15.75
5401	Male	10.6667	1.58114	9.08553	12.2478	8.2	12.8
5451	Female	12.4545	2.16165	10.2929	14.6162	9.25	15.75
5451	Male	10.6667	1.58114	9.08553	12.2478	8.2	12.8
5501	Female	12.4545	2.16165	10.2929	14.6162	9.25	15.75
5501	Male	10.6667	1.58114	9.08553	12.2478	8.2	12.8
5551	Female	12.4545	2.16165	10.2929	14.6162	9.25	15.75
5551	Male	10.6667	1.58114	9.08553	12.2478	8.2	12.8
5601	Female	12.4545	2.16165	10.2929	14.6162	9.25	15.75
5601	Male	10.6667	1.58114	9.08553	12.2478	8.2	12.8
5651	Female	12.4545	2.16165	10.2929	14.6162	9.25	15.75
5651	Male	10.6667	1.58114	9.08553	12.2478	8.2	12.8
5701	Female	12.4545	2.16165	10.2929	14.6162	9.25	15.75
5701	Male	10.6667	1.58114	9.08553	12.2478	8.2	12.8
5751	Female	12.4545	2.16165	10.2929	14.6162	9.25	15.75
5751	Male	10.6667	1.58114	9.08553	12.2478	8.2	12.8
5801	Female	12.4545	2.16165	10.2929	14.6162	9.25	15.75
5801	Male	10.6667	1.58114	9.08553	12.2478	8.2	12.8
5851	Female	12.4545	2.16165	10.2929	14.6162	9.25	15.75
5851	Male	10.6667	1.58114	9.08553	12.2478	8.2	12.8
5901	Female	12.4545	2.16165	10.2929	14.6162	9.25	15.75
5901	Male	10.6667	1.58114	9.08553	12.2478	8.2	12.8
5951	Female	12.4545	2.16165	10.2929	14.6162	9.25	15.75
5951	Male	10.6667	1.58114	9.08553	12.2478	8.2	12.8
6001	Female	12.4545	2.16165	10.2929	14.6162	9.25	15.75
6001	Male	10.6667	1.58114	9.08553	12.2478	8.2	12.8
6051	Female	12.4545	2.16165	10.2929	14.6162	9.25	15.75
6051	Male	10.6667	1.58114	9.08553	12.2478	8.2	12.8
6101	Female	12.4545	2.16165	10.2929	14.6162	9.25	15.75
6101	Male	10.6667	1.58114	9.08553	12.2478	8.2	12.8
6151	Female	12.4545	2.16165	10.2929	14.6162	9.25	15.75
6151	Male	10.6667	1.58114	9.08553	12.2478	8.2	12.8
6201	Female	12.4545	2.16165	10.2929	14.6162	9.25	15.75
6201	Male	10.6667	1.58114	9.08553	12.2478	8.2	12.8
6251	Female	12.4545	2.16165	10.2929	14.6162	9.25	15.75
6251	Male	10.6667	1.58114	9.08553	12.2478	8.2	12.8
6301	Female	12.4545	2.16165	10.2929	14.6162	9.25	15.75
6301	Male	10.6667	1.58114	9.08553	12.2478	8.2	12.8
6351	Female	12.4545	2.16165	10.2929	14.6162	9.25	15.75
6351	Male	10.6667	1.58114	9.08553	12.2478	8.2	12.8
6401	Female	12.4545	2.16165	10.2929	14.6162	9.25	15.75
6401	Male	10.6667	1.58114	9.08553	12.2478	8.2	12.8
6451	Female	12.4545	2.16165	10.2929	14.6162	9.25	15.75
6451	Male	10.6667	1.58114	9.08553	12.2478	8.2	12.8
6501	Female	12.4545	2.16165	10.2929	14.6162	9.25	15.75
6501	Male	10.6667	1.58114	9.08553	12.2478	8.2	12.8
6551	Female	12.4545	2.16165	10.2929	14.6162	9.25	15.75
6551	Male	10.6667	1.58114	9.08553	12.2478	8.2	12.8
6601	Female	12.4545	2.16165	10.2929	14.6162	9.25	15.75
6601	Male	10.6667	1.58114	9.08553	12.2478	8.2	12.8
6651	Female	12.4545	2.16165	10.2929	14.6162	9.25	15.75
6651	Male	10.6667	1.58114	9.08553	12.2478	8.2	12.8
6701	Female	12.4545	2.16165	10.2929	14.6162	9.25	15.75
6701	Male	10.6667	1.58114	9.08553	12.2478	8.2	12.8
6751	Female	12.4545	2.16165	10.2929	14.6162	9.25	15.75
6751	Male	10.6667	1.58114	9.08553	12.2478	8.2	12.8
6801	Female	12.4545	2.16165	10.2929	14.6162	9.25	15.75
6801	Male	10.6667	1.58114	9.08553	12.2478	8.2	12.8
6851	Female	12.4545	2.16165	10.2929	14.6162	9.25	15.75
6851	Male	10.6667	1.58114	9.08553	12.2478	8.2	12.8
6901	Female	12.4545	2.16165	10.2929	14.6162	9.25	15.75
6901	Male	10.6667	1.58114	9.08553	12.2478	8.2	12.8
6951	Female	12.4545	2.16165	10.2929	14.6162	9.25	15.75
6951	Male	10.6667	1.58114	9.08553	12.2478	8.2	12.8
7001	Female	12.4545	2.16165	10.2929	14.6162	9.25	15.75
7001	Male	10.6667	1.58114	9.08553	12.2478	8.2	12.8
7051	Female	12.4545	2.16165	10.2929	14.6162	9.25	15.75
7051	Male	10.6667	1.58114	9.08553	12.2478	8.2	12.8
7101	Female	12.4545	2.16165	10.2929	14.6162	9.25	15.75
7101	Male	10.6667	1.58114	9.08553	12.2478	8.2	12.8
7151	Female	12.4545	2.16165	10.2929	14.6162	9.25	15.75
7151	Male	10.6667	1.58114	9.08553	12.2478	8.2	12.8
7201	Female	12.4545	2.16165	10.2929	14.6162	9.25	15.75
7201	Male	10.6667	1.58114	9.08553	12.2478	8.2	12.8
7251	Female	12.4545	2.16165	10.2929	14.6162	9.25	15.75
7251	Male	10.6667	1.58114	9.08553	12.2478	8.2	12.8
7301	Female	12.4545	2.16165	10.2929	14.6162	9.25	15.75
7301	Male	10.6667	1.58114	9.08553	12.2478	8.2	12.8
7351	Female	12.4545	2.16165	10.2929	14.6162	9.25	15.75
7351	Male	10.6667	1.58114	9.08553	12.2478	8.2	12.8
7401	Female	12.4545	2.16165	10.2929	14.6162	9.25	15.75
7401	Male	10.6667	1.58114	9.08553	12.2478	8.2	12.8
7451	Female	12.4545	2.16165	10.2929	14.6162	9.25	15.75
7451	Male	10.6667	1.58114	9.08553	12.2478	8.2	12.8
7501	Female	12.4545	2.16165	10.2929	14.6162	9.25	15.75
7501	Male	10.6667	1.58114	9.08553	12.2478	8.2	12.8
7551	Female	12.4545	2.16165	10.2929	14.6162	9.25	15.75
7551	Male	10.6667	1.58114	9.08553	12.2478	8.2	12.8
7601	Female	12.4545	2.16165	10.2929	14.6162	9.25	15.75
7601	Male	10.6667	1.58114	9.08553	12.2478	8.2	12.8
7651	Female	12.4545	2.16165	10.2929	14.6162	9.25	15.75
7651	Male	10.6667	1.58114	9.08553	12.2478	8.2	12.8
7701	Female	12.4545	2.16165	10.2929	14.6162	9.25	15.75
7701	Male	10.6667	1.58114	9.08553	12.2478	8.2	12.8
7751	Female	12.4545	2.16165	10.2929	14.6162	9.25	15.75
7751	Male	10.6667	1.58114	9.08553	12.2478	8.2	12.8
7801	Female	12.4545	2.16165	10.2929	14.6162	9.25	15.75
7801	Male	10.6667	1.58114	9.08553	12.2478	8.2	12.8
7851	Female	12.4545	2.16165	10.2929	14.6162	9.25	15.75
7851	Male	10.6667	1.58114	9.08553	12.2478	8.2	12.8
7901	Female	12.4545	2.16165	10.2929	14.6162	9.25	15.75
7901	Male	10.6667	1.58114	9.08553	12.2478	8.2	12.8
7951	Female	12.4545	2.16165	10.2929	14.6162	9.25	15.75
7951	Male	10.6667	1.58114	9.08553	12.2478	8.2	12.8

## Sheet: S5
Table S5. List of abbreviations
	Hematocrit	HCT
	Hemoglobin	HGB
	Erythrocytes	RBC
	Mean Corpuscular Volume	MCV
	Mean Corpuscular Hemoglobin	MCH
	Mean Corpuscular Hemoglobin Concentration	MCHC
	Leukocytes	WBC
	Neutrophils	NEU
	Segmented cells	SEG
	Lymphocytes	LYM
	Monocytes	MON
	Eosinophils	EOS
	Basophils	BAS%
	Neutrophils (%)	NEU%
	Lymphocytes (%)	LYM%
	Monocytes (%)	MON%
	Eosinophils (%)	EOS%
	Basophils (%)	BAS%
	Segmented (%)	SEG%
	Total proteins	TP
	Triglycerides	LYP
	Platelets	PLT

## Sheet: S6
Table S6. Alpha diversity bacteria and fungi
	Bacteria
	Measure	Factors	Df	Fvalue	p
	Observed	Year	2	0.526102	0.602137
		Sex	1	0.349612	0.563758
		Year:Sex	2	0.543116	0.592694
		Residuals	14
	ACE	Year	2	0.478434	0.629523
		Sex	1	0.22757	0.640693
		Year:Sex	2	0.430494	0.65851
		Residuals	14
	Fisher	Year	2	0.546294	0.590949
		Sex	1	0.374738	0.550246
		Year:Sex	2	0.550571	0.58861
		Residuals	14
	PD	Year	2	1.26096	0.313669
		Sex	1	0.023854	0.879461
		Year:Sex	2	0.080969	0.922651
		Residuals	14
	Fungi
	Observed	Year	2	1.93224	0.181536
		Sex	1	1.85506	0.19471
		Year:Sex	2	1.90143	0.185981
		Residuals	14
	ACE	Year	2	1.95967	0.177682
		Sex	1	1.64819	0.220047
		Year:Sex	2	1.61293	0.234224
		Residuals	14
	Fisher	Year	2	1.84475	0.194485
		Sex	1	1.85528	0.194686
		Year:Sex	2	1.91861	0.183488
		Residuals	14
	PD	Year	2	0.764351	0.484117
		Sex	1	0.0177739	0.895839
		Year:Sex	2	0.0616399	0.940475
		Residuals	14

## Sheet: S7
Table S7.Hematological parameters
Code of nucleus genetic catle	Year	Sex	HCT	HGB	RBC	MCV	MCHC	MCH	WBC	NEU	SEG	LYM	MON	EOS	BAS	NEU%	SEG%	LYM%	MON%	EOS%	BAS%	PLT	TP	LYP
58	5Y	Female	34.7	11.5	8.01	43.32	33.14	14.36	8.82	53	53	35	3	9	0	4.67	4.67	3.09	0.26	0.79	0	464	8	29
66	5Y	Female	31	10.4	6.75	45.93	33.55	15.41	8.81	67	67	28	2	2	1	5.9	5.9	2.47	0.18	0.18	0.09	452	8.4	39
67	5Y	Female	31.8	10.7	7.04	45.17	33.65	15.2	12.1	52	52	40	3	4	1	6.29	6.29	4.84	0.36	0.48	0.12	457	9	34
76	5Y	Female	40.2	12.8	8.37	48.03	31.84	15.29	10.05	50	50	36	8	4	2	5.03	5.03	3.62	0.8	0.4	0.2	418	9	30
89	5Y	Male	43.6	14.2	8.79	49.6	32.57	16.15	7.46	29	29	42	10	16	3	2.16	2.16	3.13	0.75	1.19	0.22	228	8.6	33
106	5Y	Male	33.9	11.4	7.43	45.63	33.63	15.34	6.38	37	37	54	4	4	1	2.36	2.36	3.45	0.26	0.26	0.06	780	8.5	9
117	5Y	Male	31	10.3	7	44.29	33.23	14.71	5.85	33	33	61	4	1.5	0.5	1.93	1.93	3.57	0.23	0.09	0.03	476	8.5	10
221	5M	Female	28.9	9.2	8.41	34.36	31.83	10.94	11.87	27	27	67	1	1	4	3.2	3.2	7.95	0.12	0.12	0.47	647	6.9	20
224	5M	Female	50.4	14.9	13.8	36.52	29.56	10.8	8.98	34	34	57	5	3	1	3.05	3.05	5.12	0.45	0.27	0.09	400	7.4	33
217	5M	Female	34.5	11.2	11.3	30.53	32.46	9.91	11.27	28	28	70	1	1	0	3.16	3.16	7.89	0.11	0.11	0	565	6.5	21
216	5M	Female	33.9	10.4	10.5	32.29	30.68	9.9	11.58	36	36	56	7	1	0	4.17	4.17	6.48	0.81	0.12	0	346	7	48
222	5M	Male	35.9	11.2	11.5	31.22	31.2	9.74	14.13	10	10	87	1	0	2	1.41	1.41	12.29	0.14	0	0.28	759	7	24
223	5M	Male	34.4	10.9	9.11	37.76	31.69	11.96	10.73	28	28	64	3	3	2	3	3	6.87	0.32	0.32	0.21	309	7	35
218	5M	Male	32.4	11.6	11.2	32	32.6	11.6	11.4	26	26.5	70.5	3.5	1	2	3	3	7	0.2	0.12	0.21	400	7	22
197	1Y8M	Male	29.4	9.2	8.11	36.25	31.29	11.34	5.13	30	30	67	2	1	0	1.54	1.54	3.44	0.1	0.05	0	665	7.5	11
194	1Y8M	Male	30.8	9.9	8.15	37.79	32.14	12.15	6.71	23	23	73	2	1	1	1.54	1.54	4.9	0.13	0.07	0.07	562	7.5	20
182	1Y8M	Male	36	11.7	8.67	41.52	32.5	13.49	5.5	10	10	85	4	1	0	0.55	0.55	4.67	0.22	0.06	0	407	7.5	11
183	1Y8M	Female	31	10.7	8.11	38.22	34.52	13.19	9.86	56	56	36	3	4	1	5.52	5.52	3.55	0.3	0.39	0.1	486	8	34
195	1Y8M	Female	27	9	6.75	40	33.33	13.33	12.52	45	45	47	4	3	1	5.63	5.63	5.88	0.5	0.38	0.13	492	7.5	27
178	1Y8M	Female	36.7	11.9	8.42	43.59	32.43	14.13	13.17	42	42	46	5	5	2	5.53	5.53	6.06	0.66	0.66	0.26	479	8	42
192	1Y8M	Female	35.2	11.3	8.14	43.24	32.1	13.88	14.14	28	28	67	4	0	1	3.96	3.96	9.47	0.57	0	0.14	641	8	21

## Sheet: S8
Table S8. Hematological parameters
	Variables	p-value
	Hematocrit	0.6755
	Hemoglobin	0.8194
	Erythrocytes	0.7323
	Mean Corpuscular Volume	0.8197
	Mean Corpuscular Hemoglobin	0.9587
	Mean Corpuscular Hemoglobin Concentration	0.9854
	Leukocytes	0.0334
	Neutrophils	0.012
	Segmented	0.012
	Lymphocytes	0.0224
	Monocytes	0.8779
	Eosinophils	0.4128
	Basophils	0.7524
	Neutrophils (%)	0.0002
	Segmented (%)	0.0002
	Lymphocytes (%)	0.7612
	Monocytes (%)	0.1597
	Eosinophils (%)	0.1377
	Basophils (%)	0.96522
	Platelets	0.9697
	Total proteins	0.8479
	Triglycerides	0.0273
